# Supplementary material for: Prevalence of ESR1 E380Q mutation in tumor tissue and plasma from Japanese breast cancer patients
Source: BMC Cancer. 2017 Nov 22;17:786. doi: 10.1186/s12885-017-3779-2 (PMC5700624; doi:10.1186/s12885-017-3779-2)
Supplement: Additional file 1: Table S1. — The raw data of E380Q ESR1mutation. Abbreviation: Conc., Concentration. (XLSX 15 kb) [file 12885_2017_3779_MOESM1_ESM.xlsx]

## Sheet: 再発巣　subtype3(rev ver)+3mbc
Table S1. The raw data of E380Q ESR1mutation
	Tumor tissue DNA				Plasma cell-free DNA
					1st blood draw				2nd blood draw				3rd blood draw				4th blood draw
	E380Q		Wild-type		E380Q		Wild-type		E380Q		Wild-type		E380Q		Wild-type		E380Q		Wild-type
MBC	Conc (copies/μL)	Positive droplets	Conc (copies/μL)	Positive droplet	Conc (copies/μL)	Positive droplets	Conc (copies/μL)	Positive droplets	Conc (copies/μL)	Positive droplets	Conc (copies/μL)	Positive droplets	Conc (copies/μL)	Positive droplets	Conc (copies/μL)	Positive droplets	Conc (copies/μL)	Positive droplets	Conc (copies/μL)	Positive droplets
M1	0	0	8.9	74	0	0	0.37	5
M2	0	0	1.5	16	0	0	2	28	0	0	1.8	22	0	0	2.2	27	0	0	2	24
M3	0.2	1	28.4	131	0	0	0.37	5
M4	0	0	0.2	2	0	0	0.9	12
M5	0	0	0.25	2
M6	0	0	0.19	2
M7	0	0	0.9	10
M8	0	0	2	21	0	0	1.1	16	0	0	0	0
M9	0	0	0.3	2
M10	0	0	1.6	11	0	0	0.61	8
M11	0	0	5.6	26
M12	0	0	0.35	3	0	0	3.2	43
M13	0	0	1.9	14	0	0	0.8	11
M14	0	0	14.2	128
M15	0	0	2.6	12
M16	0	0	10.5	60
M17	0	0	5.3	51	0.07	1	0.59	8
M18	0	0	103	492	0	0	0.9	13	0	0	0.53	6
M19	0	0	6.8	46	0	0	0.71	9	0	0	2.7	30
M20	0.5	2	402	1503	0	0	1	13
M21	0	0	0.4	2
M22	0	0	0.4	2	0	0	2.1	27	0	0	1.9	24
M23	0	0	4.9	39	0	0	0.58	7
M24	0	0	0.43	4
M25	0	0	38.9	292	0	0	0.38	5	0.09	1	2.3	27
M26	0	0	1.7	8
M27	0	0	26.8	200	0	0	1.4	20
M28	0.4	2	8	43	0	0	0.79	11	0	0	0.63	8
M29	0	0	0.7	2	0	0	3.3	45
M30	0	0	6	53
M31	0	0	5.4	45
M32	0	0	13.2	44
M33	0	0	11	111	0	0	0.61	9
M34	0	0	14.9	57	0.07	1	0.34	5
M35	0.3	1	1.3	4	0	0	1.5	23
M36	0	0	0.51	5
M37	0	0	0.2	1	0	0	1.9	26
M38	0	0	3.6	29	0	0	1.7	23	0	0	2.4	30
M39	0	0	2.5	12	0	0	6.2	80
M40	0	0	0.19	1	0	0	2.1	30
M41	0	0	2.2	14
M42	0	0	5.4	53
M43	0.5	4	1.8	14
M44	0	0	0.6	3
M45	0	0	1.1	13
M46	0	0	13.2	138
M47	0	0	0.12	1	0	0	0.55	8	0	0	1.8	23
M48	0	0	0.29	3
M49	0	0	6	37	0	0	0.22	3	0	0	0.36	4
M50	1.1	6	36	194	0	0	0.28	4
M51	0	0	2.9	17	0	0	0.57	8
M52	0	0	2.6	13	0	0	1	14
M53	0	0	8.4	52	0	0	0.77	11
M54	0	0	19.4	97	0	0	0.36	5
M55	0	0	3.9	23	0	0	0.45	6	0	0	0.39	5	0	0	0.33	4	0	0	0	0
M56	0	0	63	711	0	0	3.7	44	0	0	1	11
M57	0	0	0.77	10	0	0	0.77	10	0	0	14	169	0	0	5.7	71
	Tumor tissue DNA				Plasma cell-free DNA
					Prior neoadjuvant treatment				Post neoadjuvant treatment
	E380Q		Wild-type		E380Q		Wild-type		E380Q		Wild-type
PBC	Conc (copies/μL)	Positive droplets	Conc (copies/μL)	Positive droplet	Conc (copies/μL)	Positive droplets	Conc (copies/μL)	Positive droplets	Conc (copies/μL)	Positive droplets	Conc (copies/μL)	Positive droplets
P1	0	0	5.1	52	0	0	0.53	6	0	0	1	12
P2	0	0	53.3	609	0	0	0.09	1	0	0	0.49	6
P3	0	0	19.6	214	0	0	0.58	7	0	0	0.9	11
P4	0	0	43.7	408	0	0	0.66	8	0	0	0.09	1
P5	0	0	47.2	578	0	0	4.4	50	0	0	0.48	6
P6	0	0	47	526	0	0	0.08	1	0	0	0.55	7
P7	0	0	7.8	97	0	0	0.8	9	0	0	0.9	11
P8	0	0	23.4	254	0	0	8.6	99	0	0	0.8	9
P9	0	0	54.4	675	0	0	0.7	9	0	0	4	45
